# Supplementary material for: Genome-Wide Analysis of the JAZ Gene Family in Potato and Functional Verification of StJAZ23 Under Drought Stress
Source: Int J Mol Sci. 2025 Mar 6;26(5):2360. doi: 10.3390/ijms26052360 (PMC11899781; doi:10.3390/ijms26052360)
Supplement: Supplementary file 1 [file ijms-26-02360-s001.zip]

Archive with 3 entries (3 files):
- Figure S1-S2.pdf
- Table S1.Characteristics of 26 family members of the JAZ gene in Solanum tuberosum.xlsx
- Table S2. The sequences of primers were used for qRT-PCR.xlsx
