# Supplementary material for: Genome-Wide Analysis of the JAZ Gene Family in Potato and Functional Verification of StJAZ23 Under Drought Stress
Source: Int J Mol Sci. 2025 Mar 6;26(5):2360. doi: 10.3390/ijms26052360 (PMC11899781; doi:10.3390/ijms26052360)
Supplement: Supplementary file 1 [file ijms-26-02360-s001.zip › Table S1.Characteristics of 26 family members of the JAZ gene in Solanum tuberosum.xlsx]

## Sheet: Table S1
Table S1. Characteristics of 26 family members of the JAZ gene in Solanum tuberosum.
Gene name	Gene ID	Group	Chromosome location	Length(aa)	MW (kDa)	pI	Sublocation
StJAZ1	Soltu.DM.01G045330	Ⅰ	chr01:83184911-83191817	329	34.998	6.58	Nuclear
StJAZ2	Soltu.DM.04G031210	Ⅰ	chr04:62588854-62592424	281	31.238	8.64	Nuclear
StJAZ3	Soltu.DM.01G045340	Ⅰ	chr01:83196010-83201414	376	40.849	4.67	Nuclear
StJAZ4	Soltu.DM.04G031220	Ⅰ	chr04:62594253-62600169	355	38.715	4.87	Nuclear
StJAZ5	Soltu.DM.10G013010	Ⅰ	chr10:37817054-37822689	323	34.689	7.14	Nuclear
StJAZ6	Soltu.DM.06G019740	Ⅰ	chr06:46403010-46409904	428	44.702	9.81	Nuclear
StJAZ7	Soltu.DM.08G007110	Ⅱ	chr08:12500882-12501431	116	13.198	10.3	Nuclear
StJAZ8	Soltu.DM.08G007150	Ⅱ	chr08:12663123-12663923	109	12.628	10.62	Nuclear
StJAZ9	Soltu.DM.08G007190	Ⅱ	chr08:12897073-12899660	117	13.35	9.82	Nuclear
StJAZ10	Soltu.DM.08G007100	Ⅱ	chr08:12472866-12474283	125	14.341	9.5	Nuclear
StJAZ11	Soltu.DM.08G007130	Ⅱ	chr08:12646584-12647188	111	13	9.61	Nuclear
StJAZ12	Soltu.DM.08G007160	Ⅱ	chr08:12697136-12697824	107	12.53	10.39	Nuclear
StJAZ13	Soltu.DM.01G007200	Ⅲ	chr01:8482447-8494587	730	80.676	9.9	Nuclear
StJAZ14	Soltu.DM.01G007210	Ⅲ	chr01:8519767-8531688	816	90.597	9.98	Nuclear
StJAZ15	Soltu.DM.01G042530	Ⅲ	chr01:80885634-80886612	154	17.798	9.34	Nuclear
StJAZ16	Soltu.DM.05G012690	Ⅲ	chr05:17168764-17170141	177	19.8	9.47	Nuclear
StJAZ17	Soltu.DM.07G012950	Ⅳ	chr07:41523415-41524815	216	23.905	9.3	Nuclear
StJAZ18	Soltu.DM.12G026270	Ⅳ	chr12:56250069-56252342	255	28.432	9.8	Nuclear
StJAZ19	Soltu.DM.03G036980	Ⅳ	chr03:59831993-59834396	310	33.698	8.5	Nuclear
StJAZ20	Soltu.DM.12G008980	Ⅳ	chr12:8133690-8139089	201	22.397	9.83	Nuclear
StJAZ21	Soltu.DM.09G020260	Ⅴ	chr09:54868486-54873797	340	37.486	8.31	Nuclear
StJAZ22	Soltu.DM.06G034530	Ⅴ	chr06:58546663-58550605	256	28.312	9.18	Chloroplast
StJAZ23	Soltu.DM.06G024860	Ⅴ	chr06:50847004-50848489	229	24.89	10.54	Nuclear
StJAZ24	Soltu.DM.11G002570	Ⅴ	chr11:2713577-2717792	229	26.127	6.9	Nuclear
StJAZ25	Soltu.DM.01G000760	Ⅴ	chr01:1115207-1118743	307	32.163	8.91	Chloroplast
StJAZ26	Soltu.DM.03G032770	Ⅴ	chr03:56596911-56600217	391	41.118	9.84	Nuclear
