# Supplementary material for: Genome-Wide Analysis of the JAZ Gene Family in Potato and Functional Verification of StJAZ23 Under Drought Stress
Source: Int J Mol Sci. 2025 Mar 6;26(5):2360. doi: 10.3390/ijms26052360 (PMC11899781; doi:10.3390/ijms26052360)
Supplement: Supplementary file 1 [file ijms-26-02360-s001.zip › Table S2. The sequences of primers were used for qRT-PCR.xlsx]

## Sheet: Table S2
Table S2. Primer sequence
Primer name	Primer sequence	Purpose
StJAZ23	F: 5'-ATGGATTCAAGAATGGAGATAG-3'	Amplification of full-length sequences
	R: 5'-GTTTTCCCAATGAACGCTTGAC-3'
35S	F: 5'-CACTATCCTTCGCAAGACCCT-3'	Overexpression identifier
OE-StJAZ23	R: 5'-GGTCAATTATTAGCTCAGCCTTTT-3'
Part	F: 5'-TGGGTTCGAAATCGATAAGCTT-3'	RNAi interference expression characterization
RNAi-JAZ23	R: 5'-GGCTGATTTAGCTACTCATCATG-3'
D-StJAZ23	F: 5'-AGCACTTGCTATGGCTCGTA-3'	qPCR assay of transgenic plants
	R: 5'-TCCCAATGAACGCTTGACGA-3'
StActin	F: 5'-TCACTTAGCACCTTCCAGCAG-3'	Internal reference gene
	R: 5'-TAGCAGCAGACCCGAGTTCA-3'
